# Supplementary material for: Influence of the Topology of Poly(L-Cysteine) on the Self-Assembly, Encapsulation and Release Profile of Doxorubicin on Dual-Responsive Hybrid Polypeptides
Source: Pharmaceutics. 2023 Feb 27;15(3):790. doi: 10.3390/pharmaceutics15030790 (PMC10055909; doi:10.3390/pharmaceutics15030790)
Supplement: Supplementary file 1 [file pharmaceutics-15-00790-s001.zip]

Archive with 1 entries (1 files):
- pharmaceutics-2202834-supplementary.pdf
